# Supplementary material for: ATRX affects the repair of telomeric DSBs by promoting cohesion and a DAXX-dependent activity
Source: PLoS Biol. 2020 Jan 2;18(1):e3000594. doi: 10.1371/journal.pbio.3000594 (PMC6959610; doi:10.1371/journal.pbio.3000594)
Supplement: S1 Data — (XLSX) [file pbio.3000594.s002.xlsx]

## Sheet: Sheet1
Supplementary Table 1. Statistical information
Fig. 1d
Sample	# replicates	# cells		Statistical comparison (2-tailed, unpaired t test)	p value	t value	df
ATRX F/F + FokI-DA-TRF1	5	628		DA vs DA+Cre	0.0068	3.796	7
ATRX F/F + FokI-DA-TRF1 + Cre	4	608		DA vs WT	< 0.0001	5.803	13
ATRX F/F + FokI-WT-TRF1	10	1385		DA+Cre vs WT+Cre	< 0.0001	7.411	12
ATRX F/F + FokI-WT-TRF1 + Cre	10	1418		WT vs WT+Cre	< 0.0001	7.703	18
Fig. 1f
Sample	# replicates	# cells
ATRX F/F + FokI-WT-ERT2-TRF1 24 h	4	444
ATRX F/F + FokI-WT-ERT2-TRF1 48 h	2	366
ATRX F/F + FokI-WT-ERT2-TRF1 72 h	2	209
ATRX F/F + FokI-WT-ERT2-TRF1 + Cre 24 h	2	234
ATRX F/F + FokI-WT-ERT2-TRF1 + Cre 48 h	3	369
ATRX F/F + FokI-WT-ERT2-TRF1 + Cre 72 h	2	207
Fig. 1h
Sample	# replicates	# cells		Statistical comparison (2-tailed, unpaired t test)	p value	t value	df
ATRX F/F + FokI-DA-TRF1	8	1076		DA vs DA+Cre	0.4378	0.8119	9
ATRX F/F + FokI-DA-TRF1 + Cre	3	406		DA vs WT	0.7863	0.2758	16
ATRX F/F + FokI-WT-TRF1	10	1294		DA+Cre vs WT+Cre	0.0009	4.507	11
ATRX F/F + FokI-WT-TRF1 + Cre	10	1285		WT vs WT+Cre	<0.0001	8.747	18
Fig. 1j
Sample	# replicates	# spreads		Statistical comparison (2-tailed, unpaired t test)	p value	t value	df
ATRX F/F + FokI-DA-TRF1	8	61		DA vs DA+Cre	0.0712	1.828	82
ATRX F/F + FokI-DA-TRF1 + Cre	3	23		DA vs WT	<0.0001	4.392	129
ATRX F/F + FokI-WT-TRF1	8	70		DA+Cre vs WT+Cre	0.0003	3.809	93
ATRX F/F + FokI-WT-TRF1 + Cre	8	72		WT vs WT+Cre	<0.0001	4.129	140
Fig. 1k
Sample	# replicates	# spreads		Statistical comparison (2-tailed, unpaired t test)	p value	t value	df
ATRX F/F + FokI-DA-TRF1	8	26		DA vs DA+Cre	0.2114	1.266	50
ATRX F/F + FokI-DA-TRF1 + Cre	3	26		DA vs WT	0.0572	1.927	89
ATRX F/F + FokI-WT-TRF1	8	65		DA+Cre vs WT+Cre	0.0002	3.95	91
ATRX F/F + FokI-WT-TRF1 + Cre	8	67		WT vs WT+Cre	0.0002	3.796	130
Fig. 1l
Sample	# replicates			Statistical comparison (2-tailed, unpaired t test)	p value	t value	df
ATRX F/F + FokI-DA-TRF1	4			DA vs DA+Cre	0.1801	1.517	6
ATRX F/F + FokI-DA-TRF1 + Cre	4			DA vs WT	0.0361	2.69	6
ATRX F/F + FokI-WT-TRF1	4			DA+Cre vs WT+Cre	0.0065	4.085	6
ATRX F/F + FokI-WT-TRF1 + Cre	4			WT vs WT+Cre	0.0352	2.708	6
Fig. 2c
Sample	# replicates			Statistical comparison (2-tailed, unpaired t test)	p value	t value	df
ATRX F/F	2			ATRX F/F -Cre vs + Cre, telomere doublets	0.0089	4.617	4
ATRX F/F + Cre	4			ATRX F/y -Cre vs + Cre, telomere doublets	<0.0001	10.43	8
ATRX F/y	4			ATRX F/F -Cre vs + Cre, arm doublets	0.3084	1.166	4
ATRX F/y + Cre	6			ATRX F/y -Cre vs + Cre, arm doublets	0.7818	0.2864	8
Fig. 2f
Sample	# replicates			Statistical comparison (2-tailed, unpaired t test)	p value	t value	df
ATRX F/y	2			-Cre vs +Cre, telomere doublets	0.0122	8.955	2
ATRX F/y + Cre	2			-Cre vs + shSA1, telomere doublets	0.0065	6.793	3
ATRX F/y + shSA1	3			+Cre vs +Cre/shSA1, telomere doublets	0.4192	0.9339	3
ATRX F/y + Cre + shSA1	3			+shSA1 vs +Cre/shSA1, telomere doublets	0.6775	0.4478	4
				-Cre vs +Cre, arm doublets	0.6361	0.5526	2
				-Cre vs + shSA1, arm doublets	0.6473	0.5066	3
				+Cre vs +Cre/shSA1, arm doublets	0.3351	1.146	3
				+shSA1 vs +Cre/shSA1, arm doublets	0.8672	0.1782	4
Fig. 2h
Sample	# replicates			Statistical comparison (2-tailed, unpaired t test)	p value	t value	df
HeLa 1.3	7			All telomerase+ vs JFCF-6/T.1M, telomere doublets	0.0539	2.032	23
BJ hTERT SV40	4			All telomerase+ vs JFCF-6/T.1Q, telomere doublets	0.0003	4.325	21
RPE-1 SV40	4			All telomerase+ vs JFCF-6/T.1R, telomere doublets	<0.0001	6.623	21
HCT116	3			All telomerase+ vs IIICF/c, telomere doublets	0.0337	2.272	21
HT1080	3			All telomerase+ vs IIICF-T/A6, telomere doublets	0.154	1.479	21
JFCF-6/T.1M	5			All telomerase+ vs IIICF-T/B3, telomere doublets	<0.0001	5.108	23
JFCF-6/T.1Q	3			All telomerase+ vs LFS-05F-24, telomere doublets	0.0001	4.746	21
JFCF-6/T.1R	3			All telomerase+ vs GM847, telomere doublets	0.1457	1.511	21
IIICF/c	3			All telomerase+ vs U2OS, telomere doublets	<0.0001	7.626	21
IIICF-T/A6	3			All telomerase+ vs SaOS, telomere doublets	<0.0001	4.838	21
IIICF-T/B3	5			All telomerase+ vs WI38-VA13/2RA, telomere doublets	0.0365	2.221	23
LFS-05F-24	3			All telomerase+ vs MeT-4A, telomere doublets	0.9081	0.1167	22
GM847	3			All telomerase+ vs SK-LU-1, telomere doublets	0.07	1.909	21
U2OS	3			All telomerase+ vs SUSM-1, telomere doublets	0.0031	3.344	21
SaOS	3			All telomerase+ vs JFCF-6/T.1M, arm doublets	0.0066	2.972	24
WI38-VA13/2RA	5			All telomerase+ vs JFCF-6/T.1Q, arm doublets	0.4982	0.6886	22
MeT-4A	4			All telomerase+ vs JFCF-6/T.1R, arm doublets	0.8495	0.192	22
SK-LU-1	3			All telomerase+ vs IIICF/c, arm doublets	0.1281	1.581	22
SUSM-1	3			All telomerase+ vs IIICF-T/A6, arm doublets	0.027	2.369	22
				All telomerase+ vs IIICF-T/B3, arm doublets	0.1081	1.669	24
				All telomerase+ vs LFS-05F-24, arm doublets	0.271	1.129	22
				All telomerase+ vs GM847, arm doublets	0.4527	0.7625	22
				All telomerase+ vs U2OS, arm doublets	0.5407	0.6214	22
				All telomerase+ vs SaOS, arm doublets	0.185	1.368	22
				All telomerase+ vs WI38-VA13/2RA, arm doublets	0.8493	0.192	24
				All telomerase+ vs MeT-4A, arm doublets	0.0436	2.135	23
				All telomerase+ vs SK-LU-1, arm doublets	0.506	0.6757	23
				All telomerase+ vs SUSM-1, arm doublets	0.6201	0.5028	22
Fig. 2j
Sample	# replicates			Statistical comparison (2-tailed, unpaired t test)	p value	t value	df
HT1080	3			HT1080 vs U2OS, telomere doublets	<0.0001	8.026	7
U2OS (+empty vector)	6			U2OS vs U2OS+ATRX c9, telomere doublets	<0.0001	7.765	8
U2OS + ATRX c9	4			U2OS vs U2OS+ATRX c15, telomere doublets	<0.0001	9.44	7
U2OS + ATRX c15	3			HT1080 vs U2OS, arm doublets	0.4053	0.8855	7
				U2OS vs U2OS+ATRX c9, arm doublets	0.5377	0.6438	8
				U2OS vs U2OS+ATRX c15, arm doublets	0.5217	0.6744	7
Fig. 3d
Sample	# replicates	# spreads		Statistical comparison (2-tailed, unpaired t test)	p value	t value	df
ATRX F/F +Cre	3	30		ATRX+Cre vs TPP1+Cre	<0.0001	8.133	61
TPP1 F/F +Cre	3	33		TPP1+Cre vs TPP1 sgSA1 pop +Cre	0.0886	1.73	62
TPP1 F/F sgSA1 pop +Cre	3	31		TPP1+Cre vs TPP1 sgSA1 c4 +Cre	0.045	2.048	60
TPP1 F/F sgSA1 c4 +Cre	3	29		TPP1+Cre vs TPP1 sgSA1 c9 +Cre	0.0041	2.995	56
TPP1 F/F sgSA1 c9 +Cre	3	25		TPP1+Cre vs ATRX-TPP1+Cre	0.0924	1.709	62
ATRX F/F-TPP1 F/F +Cre	3	31		ATRX-TPP1+Cre vs ATRX-TPP1 sgSA1 pop +Cre	0.3451	0.9517	59
ATRX F/F-TPP1 F/F sgSA1 pop +Cre	3	30		ATRX-TPP1+Cre vs ATRX-TPP1 sgSA1 c6 +Cre	0.0085	2.726	57
ATRX F/F-TPP1 F/F sgSA1 c6 +Cre	3	28
Fig. 3e
Sample	# replicates	# spreads		Statistical comparison (2-tailed, unpaired t test)	p value	t value	df
ATRX F/F +Cre	3	30		ATRX+Cre vs TPP1+Cre	0.0279	2.252	61
TPP1 F/F +Cre	3	33		TPP1+Cre vs TPP1 sgSA1 pop +Cre	0.0006	3.613	62
TPP1 F/F sgSA1 pop +Cre	3	31		TPP1+Cre vs TPP1 sgSA1 c4 +Cre	<0.0001	7.39	60
TPP1 F/F sgSA1 c4 +Cre	3	29		TPP1+Cre vs TPP1 sgSA1 c9 +Cre	<0.0001	6.778	56
TPP1 F/F sgSA1 c9 +Cre	3	25		TPP1+Cre vs ATRX-TPP1+Cre	<0.0001	7.517	62
ATRX F/F-TPP1 F/F +Cre	3	31		TPP1 sgSA1 c4 +Cre vs ATRX-TPP1+Cre	0.9068	0.1176	58
ATRX F/F-TPP1 F/F sgSA1 pop +Cre	3	30		TPP1 sgSA1 c9 +Cre vs ATRX-TPP1+CRE	0.3348	0.9733	54
ATRX F/F-TPP1 F/F sgSA1 c6 +Cre	3	28		ATRX-TPP1+Cre vs ATRX-TPP1 sgSA1 pop +Cre	0.3819	0.8811	59
				ATRX-TPP1+Cre vs ATRX-TPP1 sgSA1 c6 +Cre	0.0618	1.905	57
Fig. 4c
Sample (all with FokI WT (+/- ERT2)-TRF1)	# replicates	# cells		Statistical comparison (2-tailed, unpaired t test)	p value	t value	df
ATRX F/F	6	723		WT vs WT+Cre	<0.0001	12.56	10
ATRX F/F +Cre	6	718		sgSA1 pop1 WT vs sgSA1 pop1 WT+Cre	0.8059	0.2569	6
ATRX F/F sgSA1 pop1	4	456		sgSA1 pop2 WT vs sgSA1 pop2 WT+Cre	0.2591	1.314	4
ATRX F/F sgSA1 pop1 +Cre	4	525		sgSA1 c4 WT vs sgSA1 c4 WT+Cre	0.131	2.064	3
ATRX F/F sgSA1 pop2	3	319		WT vs sgSA1 pop1 WT	0.0036	4.068	8
ATRX F/F sgSA1 pop2 +Cre	3	377		WT vs sgSA1 pop2 WT	0.0007	5.81	7
ATRX F/F sgSA1 c4	2	329		WT vs sgSA1 c4 WT	0.0007	6.452	6
ATRX F/F sgSA1 c4 +Cre	3	349		WT+Cre vs sgSA1 pop1 WT+Cre	0.0084	3.469	8
				WT+Cre vs sgSA1 pop2 WT+Cre	0.118	1.782	7
				WT+Cre vs sgSA1 c4 WT+Cre	0.4461	0.8072	7
Fig. 4e
Sample (all with FokI WT (+/- ERT2)-TRF1)	# replicates	# cells		Statistical comparison (2-tailed, unpaired t test)	p value	t value	df
ATRX F/F	7	892		WT vs WT+Cre	<0.0001	8.122	12
ATRX F/F +Cre	7	894		sgSA1 pop1 WT vs sgSA1 pop1 WT+Cre	<0.0001	9.929	6
ATRX F/F sgSA1 pop1	4	513		sgSA1 pop2 WT vs sgSA1 pop2 WT+Cre	0.0097	4.651	4
ATRX F/F sgSA1 pop1 +Cre	4	561		sgSA1 c4 WT vs sgSA1 c4 WT+Cre	0.0008	5.662	7
ATRX F/F sgSA1 pop2	3	355		WT+Cre vs sgSA1 pop1 WT+Cre	0.0193	2.843	9
ATRX F/F sgSA1 pop2 +Cre	3	406		WT+Cre vs sgSA1 pop2 WT+Cre	0.0165	3.023	8
ATRX F/F sgSA1 c4	4	471		WT+Cre vs sgSA1 c4 WT+Cre	0.0151	2.929	10
ATRX F/F sgSA1 c4 +Cre	5	625		WT vs sgSA1 pop1 WT	0.0599	2.151	9
				WT vs sgSA1 pop2 WT	0.3533	0.9854	8
				WT vs sgSA1 c4 WT	0.1005	1.83	9
Fig. 4g
Sample (all with FokI WT (+/- ERT2)-TRF1)	# replicates	# spreads		Statistical comparison (2-tailed, unpaired t test)	p value	t value	df
ATRX F/F FokI DA-TRF1	5	38		DA vs WT	0.0014	3.3	85
ATRX F/F FokI WT-TRF1	6	49		WT vs WT+Cre	0.0004	3.675	99
ATRX F/F FokI WT-TRF1+Cre	6	52		sgSA1 pop1 DA vs sgSA1 pop1 WT	0.0002	4.008	57
ATRX F/F sgSA1 pop1 FokI DA-TRF1	3	25		sgSA1 pop1 WT vs sgSA1 pop1 Wt+Cre	0.0689	1.849	67
ATRX F/F sgSA1 pop1 FokI WT-TRF1	4	34		sgSA1 pop2 DA vs sgSA1 pop2 WT	0.0002	4.105	45
ATRX F/F sgSA1 pop1 FokI WT-TRF1+Cre	4	35		sgSA1 pop2 WT vs sgSA1 pop2 Wt+Cre	0.0008	3.571	48
ATRX F/F sgSA1 pop2 FokI DA-TRF1	3	23		sgSA1 c4 DA vs sgSA1 c4 WT	0.0009	3.519	52
ATRX F/F sgSA1 pop2 FokI WT-TRF1	3	24		sgSA1 c4 WT vs sgSA1 c4 Wt+Cre	0.0015	3.317	62
ATRX F/F sgSA1 pop2 FokI WT-TRF1+Cre	3	26		WT vs sgSA1 pop1 WT	0.3036	1.035	81
ATRX F/F sgSA1 c4 FokI DA-TRF1	3	22		WT vs sgSA1 pop2 WT	0.4411	0.7746	71
ATRX F/F sgSA1 c4 FokI WT-TRF1	4	32		WT vs sgSA1 c4 WT	0.2504	1.158	79
ATRX F/F sgSA1 c4 FokI WT-TRF1+Cre	4	32		WT+Cre vs sgSA1 pop1 WT+Cre	0.2526	1.152	85
				WT+Cre vs sgSA1 pop2 WT+Cre	0.2335	1.201	76
				WT+Cre vs sgSA1 c4 WT+Cre	0.52	0.6462	82
Fig. 5c
Sample (all with FokI WT-TRF1)	# replicates	# cells		Statistical comparison (2-tailed, unpaired t test)	p value	t value	df
ATRX F/y	2	234		WT vs WT+Cre	0.0435	4.635	2
ATRX F/y +Cre	2	192		sgDAXX pop WT vs sgDAXX pop WT+Cre	0.006	5.317	4
ATRX F/y sgDAXX pop	3	322		sgDAXX c1 WT vs sgDAXX c1 WT+Cre	0.0076	4.978	4
ATRX F/y sgDAXX pop +Cre	3	365		sgDAXX c5 WT vs sgDAXX c5 WT+Cre	0.0089	4.756	4
ATRX F/y sgDAXX c1	3	290
ATRX F/y sgDAXX c1 +Cre	3	306
ATRX F/y sgDAXX c5	3	366
ATRX F/y sgDAXX c5 +Cre	3	327
Fig. 5e
Sample (all with FokI WT-TRF1)	# replicates	# cells		Statistical comparison (2-tailed, unpaired t test)	p value	t value	df
ATRX F/y	2	257		WT vs WT+Cre	0.0187	7.211	2
ATRX F/y +Cre	2	228		sgDAXX pop WT vs sgDAXX pop WT+Cre	0.0161	4.003	4
ATRX F/y sgDAXX pop	3	327		sgDAXX c1 WT vs sgDAXX c1 WT+Cre	0.0125	4.31	4
ATRX F/y sgDAXX pop +Cre	3	353		sgDAXX c5 WT vs sgDAXX c5 WT+Cre	0.001	8.587	4
ATRX F/y sgDAXX c1	3	307
ATRX F/y sgDAXX c1 +Cre	3	319
ATRX F/y sgDAXX c5	3	378
ATRX F/y sgDAXX c5 +Cre	3	337
Fig. 5g
Sample	# replicates	# spreads		Statistical comparison (2-tailed, unpaired t test)	p value	t value	df
ATRX F/y sgDAXX pop FokI DA-TRF1	2	20		sgDAXX pop DA vs sgDAXX pop WT	0.0014	3.452	38
ATRX F/y sgDAXX pop FokI WT-TRF1	2	20		sgDAXX pop WT vs sgDAXX pop Wt+Cre	0.0018	3.354	40
ATRX F/y sgDAXX pop FokI WT-TRF1+Cre	2	22		sgDAXX c1 DA vs sgDAXX c1 WT	0.0032	3.115	45
ATRX F/y sgDAXX c1 FokI DA-TRF1	2	19		sgDAXX c1 WT vs sgDAXX c1 Wt+Cre	0.037	2.137	56
ATRX F/y sgDAXX c1 FokI WT-TRF1	3	28		sgDAXX c5 DA vs sgDAXX c5 WT	0.0005	3.778	41
ATRX F/y sgDAXX c1 FokI WT-TRF1+Cre	3	30		sgDAXX c5 WT vs sgDAXX c5 Wt+Cre	0.0419	2.087	51
ATRX F/y sgDAXX c5 FokI DA-TRF1	2	17
ATRX F/y sgDAXX c5 FokI WT-TRF1	3	26
ATRX F/y sgDAXX c5 FokI WT-TRF1+Cre	3	27
Fig. 6c
Sample	# replicates	# cells		Statistical comparison (2-tailed, unpaired t test)	p value	t value	df
ATRX F/F + FokI DA-ERT2-TRF1	5	663		DA vs WT	<0.0001	8.017	8
ATRX F/F + FokI WT-ERT2-TRF1	5	649		WT vs WT+Cre	<0.0001	11.18	8
ATRX F/F + FokI WT-ERT2-TRF1 +Cre	5	623		WT vs WT+shSA1	0.0048	3.866	8
ATRX F/F + FokI WT-ERT2-TRF1 +shSA1	5	615		WT vs WT+shSA2	0.0465	2.501	6
ATRX F/F + FokI WT-ERT2-TRF1 +shSA2	3	372		WT vs sgDAXX pop WT	0.0288	2.661	8
ATRX F/F sgDAXX pop + FokI WT-ERT2-TRF1	5	636		sgDAXX pop WT vs sgDAXX pop WT+Cre	0.0006	5.52	8
ATRX F/F sgDAXX pop + FokI WT-ERT2-TRF1 +Cre	5	678		sgDAXX pop WT vs sgDAXX pop WT+shSA1	0.0027	4.272	8
ATRX F/F sgDAXX pop + FokI WT-ERT2-TRF1 +shSA1	5	614		sgDAXX pop WT vs sgDAXX pop WT+shSA2	0.012	3.558	6
ATRX F/F sgDAXX pop + FokI WT-ERT2-TRF1 +shSA2	3	329
Fig. 6e
Sample	# replicates	# cells		Statistical comparison (2-tailed, unpaired t test)	p value	t value	df
ATRX F/F + FokI DA-ERT2-TRF1	4	610		DA vs WT	0.4121	0.8813	6
ATRX F/F + FokI WT-ERT2-TRF1	4	520		WT vs WT+Cre	0.0005	6.9	6
ATRX F/F + FokI WT-ERT2-TRF1 +Cre	4	532		WT vs WT+shSA1	0.5877	0.5726	6
ATRX F/F + FokI WT-ERT2-TRF1 +shSA1	4	487		WT vs WT+shSA2	0.0803	2.188	5
ATRX F/F + FokI WT-ERT2-TRF1 +shSA2	3	370		WT vs sgDAXX pop WT	0.1053	1.906	6
ATRX F/F sgDAXX pop + FokI WT-ERT2-TRF1	4	507		sgDAXX pop WT vs sgDAXX pop WT+Cre	0.0014	5.622	6
ATRX F/F sgDAXX pop + FokI WT-ERT2-TRF1 +Cre	4	513		sgDAXX pop WT vs sgDAXX pop WT+shSA1	0.0003	7.285	6
ATRX F/F sgDAXX pop + FokI WT-ERT2-TRF1 +shSA1	4	452		sgDAXX pop WT vs sgDAXX pop WT+shSA2	0.0049	4.802	5
ATRX F/F sgDAXX pop + FokI WT-ERT2-TRF1 +shSA2	3	332
Fig. 6g
Sample	# replicates	# spreads		Statistical comparison (2-tailed, unpaired t test)	p value	t value	df
ATRX F/F + FokI DA-ERT2-TRF1	5	45		DA vs WT	<0.0001	5.772	83
ATRX F/F + FokI WT-ERT2-TRF1	5	40		WT vs WT+Cre	<0.0001	4.35	84
ATRX F/F + FokI WT-ERT2-TRF1 +Cre	5	46		WT vs WT+shSA1	0.3606	0.9192	84
ATRX F/F + FokI WT-ERT2-TRF1 +shSA1	5	46		WT vs WT+shSA2	0.1427	1.48	81
ATRX F/F + FokI WT-ERT2-TRF1 +shSA2	5	43		WT vs sgDAXX pop WT	0.0542	1.952	86
ATRX F/F sgDAXX pop + FokI WT-ERT2-TRF1	5	48		sgDAXX pop WT vs sgDAXX pop WT+Cre	<0.0001	6.155	75
ATRX F/F sgDAXX pop + FokI WT-ERT2-TRF1 +Cre	3	29		sgDAXX pop WT vs sgDAXX pop WT+shSA1	0.0002	3.908	90
ATRX F/F sgDAXX pop + FokI WT-ERT2-TRF1 +shSA1	5	44		sgDAXX pop WT vs sgDAXX pop WT+shSA2	0.0002	3.862	89
ATRX F/F sgDAXX pop + FokI WT-ERT2-TRF1 +shSA2	5	43		sgDAXX pop WT+Cre vs sgDAXX pop WT+shSA1	0.3918	0.8616	71
				sgDAXX pop WT+Cre vs sgDAXX pop WT+shSA2	0.0877	1.732	70
Fig. 6h
Sample	# replicates	# spreads		Statistical comparison (2-tailed, unpaired t test)	p value	t value	df
ATRX F/F + FokI DA-ERT2-TRF1	5	46		DA vs WT	<0.0001	4.2	87
ATRX F/F + FokI WT-ERT2-TRF1	5	43		WT vs WT+Cre	<0.0001	6.299	86
ATRX F/F + FokI WT-ERT2-TRF1 +Cre	5	45		WT vs WT+shSA1	0.1334	1.515	87
ATRX F/F + FokI WT-ERT2-TRF1 +shSA1	5	46		WT vs WT+shSA2	0.3939	0.857	84
ATRX F/F + FokI WT-ERT2-TRF1 +shSA2	5	43		WT vs sgDAXX pop WT	<0.0001	5.134	89
ATRX F/F sgDAXX pop + FokI WT-ERT2-TRF1	5	48		sgDAXX pop WT vs sgDAXX pop WT+Cre	<0.0001	7.339	75
ATRX F/F sgDAXX pop + FokI WT-ERT2-TRF1 +Cre	3	29		sgDAXX pop WT vs sgDAXX pop WT+shSA1	<0.0001	4.88	90
ATRX F/F sgDAXX pop + FokI WT-ERT2-TRF1 +shSA1	5	44		sgDAXX pop WT vs sgDAXX pop WT+shSA2	0.0003	3.784	89
ATRX F/F sgDAXX pop + FokI WT-ERT2-TRF1 +shSA2	5	43		sgDAXX pop WT+Cre vs sgDAXX pop WT+shSA1	0.2013	1.29	71
				sgDAXX pop WT+Cre vs sgDAXX pop WT+shSA2	0.2751	1.1	70
Supplementary Fig. 1c
Sample	# replicates	# cells		Statistical comparison (2-tailed, unpaired t test)	p value	t value	df
ATRX F/F + FokI-WT-ERT2-TRF1, untreated	2	>200		WT vs WT+Cre, 0 h	0.2621	1.305	4
ATRX F/F + FokI-WT-ERT2-TRF1 + Cre, untreated	2	>200		WT vs WT+Cre, 2 h	0.0708	2.445	4
ATRX F/F + FokI-WT-ERT2-TRF1, 0 h	3	>300		WT vs WT+Cre, 8 h	0.0837	2.292	4
ATRX F/F + FokI-WT-ERT2-TRF1 + Cre, 0 h	3	>300		WT vs WT+Cre, 24 h	0.0459	2.86	4
ATRX F/F + FokI-WT-ERT2-TRF1, 2 h	3	>300
ATRX F/F + FokI-WT-ERT2-TRF1 + Cre, 2 h	3	>300
ATRX F/F + FokI-WT-ERT2-TRF1, 8 h	3	>300
ATRX F/F + FokI-WT-ERT2-TRF1 + Cre, 8 h	3	>300
ATRX F/F + FokI-WT-ERT2-TRF1, 24 h	3	>300
ATRX F/F + FokI-WT-ERT2-TRF1 + Cre, 24 h	3	>300
Supplementary Fig. 1f
Sample	# replicates	# cells		Statistical comparison (2-tailed, unpaired t test)	p value	t value	df
ATRX F/F + FokI-DA-TRF1	8	1076		DA vs DA+Cre	0.0113	2.537	1480
ATRX F/F + FokI-DA-TRF1 + Cre	3	406		DA vs WT	<0.0001	4.987	2368
ATRX F/F + FokI-WT-TRF1	10	1294		DA+Cre vs WT+Cre	<0.0001	6.518	1689
ATRX F/F + FokI-WT-TRF1 + Cre	10	1285		WT vs WT+Cre	<0.0001	8.035	2577
Supplementary Fig. 1h
Sample	# replicates	# cells		Statistical comparison (2-tailed, unpaired t test)	p value	t value	df
ATRX F/F + FokI-DA-TRF1	3	363		DA vs WT	0.5911	0.5375	734
ATRX F/F + FokI-WT-TRF1	3	373		WT vs WT+Cre	0.8927	0.1349	688
ATRX F/F + FokI-WT-TRF1 + Cre	3	317
Supplementary Fig. 1i
Sample	# replicates	# cells		Statistical comparison (2-tailed, unpaired t test)	p value	t value	df
ATRX F/F + FokI-DA-TRF1	3	363		DA vs WT	0.0906	2.22	4
ATRX F/F + FokI-WT-TRF1	3	373		WT vs WT+Cre	0.8181	0.2456	4
ATRX F/F + FokI-WT-TRF1 + Cre	3	317
Supplementary Fig. 1j
Sample	# replicates	# cells		Statistical comparison (2-tailed, unpaired t test)	p value	t value	df
ATRX F/F + FokI-DA-TRF1	3	363		DA vs WT	0.3412	1.079	4
ATRX F/F + FokI-WT-TRF1	3	373		WT vs WT+Cre	0.006	5.317	4
ATRX F/F + FokI-WT-TRF1 + Cre	3	317
Supplementary Fig. 1k
Sample	# replicates	# spreads		Statistical comparison (2-tailed, unpaired t test)	p value	t value	df
ATRX F/F + FokI-WT-TRF1	8	72		WT vs WT+Cre, reciprocal exchanges	0.0116	2.557	145
ATRX F/F + FokI-WT-TRF1 + Cre	8	75		WT vs WT+Cre, single exchanges	<0.0001	4.111	145
Supplementary Fig. 2c
Sample	# replicates			Statistical comparison (2-tailed, unpaired t test)	p value	t value	df
ATRX F/F	3			ATRX F/F -Cre vs + Cre, telomere doublets	0.0041	5.893	4
ATRX F/F + Cre	3			ATRX F/y -Cre vs + Cre, telomere doublets	0.0741	2.403	4
ATRX F/y	3			ATRX F/F -Cre vs + Cre, arm doublets	0.689	0.4306	4
ATRX F/y + Cre	3			ATRX F/y -Cre vs + Cre, arm doublets	0.757	0.3313	4
Supplementary Fig. 2f
Sample (all + Myc-POT1/FlagHA2-TPP1)	# replicates			Statistical comparison (2-tailed, unpaired t test)	p value	t value	df
ATRX F/F IP TRF1	3			-Cre vs + H&R Cre, IP TRF1	0.5013	0.7623	3
ATRX F/F + H&R Cre IP TRF1	2			-Cre vs +pWZL-Cre, IP TRF1	0.2354	1.395	4
ATRX F/F + pWZL-Cre IP TRF1	3			-Cre vs + H&R Cre, IP TRF2	0.8332	0.2296	3
ATRX F/F IP TRF2	3			-Cre vs +pWZL-Cre, IP TRF2	0.6169	0.5415	4
ATRX F/F + H&R Cre IP TRF2	2			-Cre vs + H&R Cre, IP TIN2	0.1684	1.808	3
ATRX F/F + pWZL-Cre IP TRF2	3			-Cre vs +pWZL-Cre, IP TIN2	0.3066	1.171	4
ATRX F/F IP TIN2	3			-Cre vs + H&R Cre, IP TPP1 (Flag)	0.7239	0.388	3
ATRX F/F + H&R Cre IP TIN2	2			-Cre vs +pWZL-Cre, IP TPP1 (Flag)	0.8261	0.2345	4
ATRX F/F + pWZL-Cre IP TIN2	3			-Cre vs + H&R Cre, IP ATRX	0.0348	3.677	3
ATRX F/F IP TPP1 (Flag)	3			-Cre vs +pWZL-Cre, IP ATRX	0.0208	3.7	4
ATRX F/F + H&R Cre IP TPP1 (Flag)	2			-Cre vs + H&R Cre, IP SA1	0.9877	0.01745	2
ATRX F/F + pWZL-Cre IP TPP1 (Flag)	3			-Cre vs +pWZL-Cre, IP SA1	0.666	0.5011	2
ATRX F/F IP ATRX	3
ATRX F/F + H&R Cre IP ATRX	2
ATRX F/F + pWZL-Cre IP ATRX	3
ATRX F/F IP SA1	2
ATRX F/F + H&R Cre IP SA1	2
ATRX F/F + pWZL-Cre IP SA1	2
Supplementary Fig. 2j
Sample	# replicates	# cells		Statistical comparison (2-tailed, unpaired t test)	p value	t value	df
HeLa 1.3	1	114
HeLa 1.3 shATRX	2	238
HeLa 1.3 shSA1	2	274
Supplementary Fig. 3a
Sample	# replicates			Statistical comparison (2-tailed, unpaired t test)	p value	t value	df
HT1080	3			HT1080 vs U2OS	<0.0001	166.2	4
U2OS (+empty vector)	3			U2OS vs U2OS+ATRX c9	<0.0001	62.22	4
U2OS + ATRX c9	3			U2OS vs U2OS+ATRX c15	0.0006	9.994	4
U2OS + ATRX c15	3
Supplementary Fig. 3c
Sample	# replicates	# spreads
HT1080	1	8
U2OS (+empty vector)	1	10
U2OS + ATRX c9	1	9
U2OS + ATRX c15	1	9
Supplementary Fig. 4c
Sample (no Cre)	# replicates	# spreads		Statistical comparison (2-tailed, unpaired t test)	p value	t value	df
TPP1 F/F	2	19		TPP1 vs TPP1 sgSA1 pop	0.752	0.3184	36
TPP1 F/F sgSA1 pop	2	19		TPP1 vs TPP1 sgSA1 c4	0.1133	1.623	36
TPP1 F/F sgSA1 c4	2	19		TPP1 vs TPP1 sgSA1 c9	0.5316	0.6317	36
TPP1 F/F sgSA1 c9	2	19		TPP1 vs ATRX-TPP1	0.4686	0.7325	36
ATRX F/F-TPP1 F/F	2	19		ATRX-TPP1 vs ATRX-TPP1 sgSA1 pop	0.8856	0.1449	37
ATRX F/F-TPP1 F/F sgSA1 pop	2	20		ATRX-TPP1 vs ATRX-TPP1 sgSA1 c6	0.2152	1.262	36
ATRX F/F-TPP1 F/F sgSA1 c6	2	19
Supplementary Fig. 4d
Sample (no Cre)	# replicates	# spreads		Statistical comparison (2-tailed, unpaired t test)	p value	t value	df
TPP1 F/F	2	19		TPP1 vs TPP1 sgSA1 pop	0.8018	0.2529	36
TPP1 F/F sgSA1 pop	2	19		TPP1 vs TPP1 sgSA1 c4	0.0488	2.039	36
TPP1 F/F sgSA1 c4	2	19		TPP1 vs TPP1 sgSA1 c9	0.0566	1.97	36
TPP1 F/F sgSA1 c9	2	19		TPP1 vs ATRX-TPP1	0.115	1.615	36
ATRX F/F-TPP1 F/F	2	19		ATRX-TPP1 vs ATRX-TPP1 sgSA1 pop	0.9939	0.0764	37
ATRX F/F-TPP1 F/F sgSA1 pop	2	20		ATRX-TPP1 vs ATRX-TPP1 sgSA1 c6	0.535	0.6264	36
ATRX F/F-TPP1 F/F sgSA1 c6	2	19
Supplementary Fig. 5a
Sample (all with FokI WT (+/- ERT2)-TRF1)	# replicates	# cells		Statistical comparison (2-tailed, unpaired t test)	p value	t value	df
ATRX F/F	6	723		WT vs WT+Cre	<0.0001	11.22	1439
ATRX F/F +Cre	6	718		sgSA1 pop1 WT vs sgSA1 pop1 WT+Cre	0.4036	0.8355	979
ATRX F/F sgSA1 pop1	4	456		sgSA1 pop2 WT vs sgSA1 pop2 WT+Cre	0.0668	1.836	688
ATRX F/F sgSA1 pop1 +Cre	4	525		sgSA1 c4 WT vs sgSA1 c4 WT+Cre	0.0003	3.622	676
ATRX F/F sgSA1 pop2	3	319		WT vs sgSA1 pop1 WT	<0.0001	6.169	1177
ATRX F/F sgSA1 pop2 +Cre	3	377		WT vs sgSA1 pop2 WT	<0.0001	7.237	1034
ATRX F/F sgSA1 c4	2	329		WT vs sgSA1 c4 WT	<0.0001	6.462	1050
ATRX F/F sgSA1 c4 +Cre	3	349
Supplementary Fig. 5b
Sample (all with FokI WT (+/- ERT2)-TRF1)	# replicates	# cells		Statistical comparison (2-tailed, unpaired t test)	p value	t value	df
ATRX F/F	7	892		WT vs WT+Cre	<0.0001	14.84	1784
ATRX F/F +Cre	7	894		sgSA1 pop1 WT vs sgSA1 pop1 WT+Cre	<0.0001	11.97	1072
ATRX F/F sgSA1 pop1	4	513		sgSA1 pop2 WT vs sgSA1 pop2 WT+Cre	<0.0001	6.612	759
ATRX F/F sgSA1 pop1 +Cre	4	561		sgSA1 c4 WT vs sgSA1 c4 WT+Cre	<0.0001	9.899	1094
ATRX F/F sgSA1 pop2	3	355		WT+Cre vs sgSA1 pop1 WT+Cre	<0.0001	5.925	1453
ATRX F/F sgSA1 pop2 +Cre	3	406		WT+Cre vs sgSA1 pop2 WT+Cre	<0.0001	5.807	1298
ATRX F/F sgSA1 c4	4	471		WT+Cre vs sgSA1 c4 WT+Cre	<0.0001	5.677	1517
ATRX F/F sgSA1 c4 +Cre	5	625
Supplementary Fig. 5c
Sample (all with FokI WT (+/- ERT2)-TRF1)	# replicates	# cells		Statistical comparison (2-tailed, unpaired t test)	p value	t value	df
ATRX F/F	7	892		WT vs WT+Cre	<0.0001	5.705	1784
ATRX F/F +Cre	7	894		sgSA1 pop1 WT vs sgSA1 pop1 WT+Cre	<0.0001	6.31	1072
ATRX F/F sgSA1 pop1	4	513		sgSA1 pop2 WT vs sgSA1 pop2 WT+Cre	0.0005	3.485	759
ATRX F/F sgSA1 pop1 +Cre	4	561		sgSA1 c4 WT vs sgSA1 c4 WT+Cre	0.0066	2.722	1094
ATRX F/F sgSA1 pop2	3	355		WT+Cre vs sgSA1 pop1 WT+Cre	<0.0001	6.96	1453
ATRX F/F sgSA1 pop2 +Cre	3	406		WT+Cre vs sgSA1 pop2 WT+Cre	<0.0001	6.326	1298
ATRX F/F sgSA1 c4	4	471		WT+Cre vs sgSA1 c4 WT+Cre	<0.0001	3.943	1517
ATRX F/F sgSA1 c4 +Cre	5	625
Supplementary Fig. 6c
Sample (all with FokI WT-TRF1)	# replicates	# cells		Statistical comparison (2-tailed, unpaired t test)	p value	t value	df
ATRX F/y	2	234		WT vs WT+Cre	0.0047	2.841	424
ATRX F/y +Cre	2	192		sgDAXX pop WT vs sgDAXX pop WT+Cre	0.0059	2.759	685
ATRX F/y sgDAXX pop	3	322		sgDAXX c1 WT vs sgDAXX c1 WT+Cre	0.0002	3.722	594
ATRX F/y sgDAXX pop +Cre	3	365		sgDAXX c5 WT vs sgDAXX c5 WT+Cre	<0.0001	5.929	691
ATRX F/y sgDAXX c1	3	290
ATRX F/y sgDAXX c1 +Cre	3	306
ATRX F/y sgDAXX c5	3	366
ATRX F/y sgDAXX c5 +Cre	3	327
Supplementary Fig. 6d
Sample (all with FokI WT-TRF1)	# replicates	# cells		Statistical comparison (2-tailed, unpaired t test)	p value	t value	df
ATRX F/y	2	257		WT vs WT+Cre	<0.0001	6.245	483
ATRX F/y +Cre	2	228		sgDAXX pop WT vs sgDAXX pop WT+Cre	<0.0001	7.616	678
ATRX F/y sgDAXX pop	3	327		sgDAXX c1 WT vs sgDAXX c1 WT+Cre	<0.0001	5.101	621
ATRX F/y sgDAXX pop +Cre	3	353		sgDAXX c5 WT vs sgDAXX c5 WT+Cre	<0.0001	6.461	713
ATRX F/y sgDAXX c1	3	307
ATRX F/y sgDAXX c1 +Cre	3	319
ATRX F/y sgDAXX c5	3	378
ATRX F/y sgDAXX c5 +Cre	3	337
Supplementary Fig. 6e
Sample (all with FokI WT-TRF1)	# replicates	# cells		Statistical comparison (2-tailed, unpaired t test)	p value	t value	df
ATRX F/y	2	257		WT vs WT+Cre	0.1176	1.568	483
ATRX F/y +Cre	2	228		sgDAXX pop WT vs sgDAXX pop WT+Cre	0.1596	1.408	678
ATRX F/y sgDAXX pop	3	327		sgDAXX c1 WT vs sgDAXX c1 WT+Cre	0.8163	0.2324	621
ATRX F/y sgDAXX pop +Cre	3	353		sgDAXX c5 WT vs sgDAXX c5 WT+Cre	0.7146	0.3658	713
ATRX F/y sgDAXX c1	3	307
ATRX F/y sgDAXX c1 +Cre	3	319
ATRX F/y sgDAXX c5	3	378
ATRX F/y sgDAXX c5 +Cre	3	337
Supplementary Fig. 6f
Sample	# replicates	# cells		Statistical comparison (2-tailed, unpaired t test)	p value	t value	df
ATRX F/F + FokI DA-ERT2-TRF1	4	610		DA vs WT	0.0551	1.92	1128
ATRX F/F + FokI WT-ERT2-TRF1	4	520		WT vs WT+Cre	<0.0001	7.284	1050
ATRX F/F + FokI WT-ERT2-TRF1 +Cre	4	532		WT vs WT+shSA1	<0.0001	3.919	1005
ATRX F/F + FokI WT-ERT2-TRF1 +shSA1	4	487		WT vs WT+shSA2	<0.0001	4.79	888
ATRX F/F + FokI WT-ERT2-TRF1 +shSA2	3	370		WT vs sgDAXX pop WT	0.0126	2.498	1025
ATRX F/F sgDAXX pop + FokI WT-ERT2-TRF1	4	507		sgDAXX pop WT vs sgDAXX pop WT+Cre	<0.0001	7.697	1018
ATRX F/F sgDAXX pop + FokI WT-ERT2-TRF1 +Cre	4	513		sgDAXX pop WT vs sgDAXX pop WT+shSA1	<0.0001	9.268	957
ATRX F/F sgDAXX pop + FokI WT-ERT2-TRF1 +shSA1	4	452		sgDAXX pop WT vs sgDAXX pop WT+shSA2	<0.0001	8.745	837
ATRX F/F sgDAXX pop + FokI WT-ERT2-TRF1 +shSA2	3	332
Supplementary Fig. 7b
Sample	# replicates			Statistical comparison (2-tailed, unpaired t test)	p value	t value	df
ATRX F/y	3			-Cre vs +Cre, telomere doublets	0.0011	8.483	4
ATRX F/y +Cre	3			sgDAXX c1 -Cre vs sgDAXX c1 +Cre, telomere doublets	0.0002	13.26	4
ATRX F/y sgDAXX c1	3			sgDAXX c5 -Cre vs sgDAXX c5 +Cre, telomere doublets	0.0069	5.114	4
ATRX F/y sgDAXX c1 +Cre	3			-Cre vs sgDAXX c1 -Cre, telomere doublets	0.3037	1.179	4
ATRX F/y sgDAXX c5	3			-Cre vs sgDAXX c5 -Cre, telomere doublets	0.8397	0.2158	4
ATRX F/y sgDAXX c5 +Cre	3			-Cre vs +Cre, arm doublets	0.0444	2.893	4
				sgDAXX c1 -Cre vs sgDAXX c1 +Cre, arm doublets	0.4054	0.9293	4
				sgDAXX c5 -Cre vs sgDAXX c5 +Cre, arm doublets	0.0849	2.279	4
				-Cre vs sgDAXX c1 -Cre, arm doublets	0.231	1.411	4
				-Cre vs sgDAXX c5 -Cre, arm doublets	0.6248	0.529	4
Supplementary Fig. 7e
Sample	# replicates	# spreads		Statistical comparison (2-tailed, unpaired t test)	p value	t value	df
ATRX F/F +Cre	2	17		ATRX+Cre vs TPP1 +Cre	<0.0001	6.784	42
TPP1 F/F +Cre	3	27		TPP1 +Cre vs TPP1 sgSA1 c4 +Cre	0.1351	1.518	52
TPP1 F/F sgSA1 c4 +Cre	3	27		TPP1 +Cre vs TPP1 sgDAXX pop +Cre	0.3086	1.028	53
TPP1 F/F sgDAXX pop +Cre	3	28		TPP1 +Cre vs ATRX-TPP1 +Cre	0.9346	0.08243	51
ATRX F/F-TPP1 F/F +Cre	3	27		TPP1 +Cre vs ATRX-TPP1 sgDAXX pop +Cre	0.3035	1.039	52
ATRX F/F-TPP1 F/F sgDAXX pop +Cre	3	27		ATRX-TPP1 +Cre vs ATRX-TPP1 sgDAXX pop +Cre	0.3072	1.031	51
Supplementary Fig. 7f
Sample	# replicates	# spreads		Statistical comparison (2-tailed, unpaired t test)	p value	t value	df
ATRX F/F +Cre	2	17		ATRX+Cre vs TPP1 +Cre	0.0014	3.417	42
TPP1 F/F +Cre	3	27		TPP1 +Cre vs TPP1 sgSA1 c4 +Cre	<0.0001	4.413	52
TPP1 F/F sgSA1 c4 +Cre	3	27		TPP1 +Cre vs TPP1 sgDAXX pop +Cre	0.3393	0.9643	43
TPP1 F/F sgDAXX pop +Cre	3	28		TPP1 +Cre vs ATRX-TPP1 +Cre	<0.0001	4.569	51
ATRX F/F-TPP1 F/F +Cre	3	27		ATRX-TPP1 +Cre vs ATRX-TPP1 sgDAXX pop +Cre	0.3996	0.8494	51
ATRX F/F-TPP1 F/F sgDAXX pop +Cre	3	27

## Sheet: Fig 1B
Ratio short/bulk telomeric signal by native in-gel hybridization; ATRXF/F MEFs + FokI-TRF1
FokI-TRF1:	DA		WT
	-Cre	+Cre	-Cre	+Cre
Exp 1	100	92	190	300
Exp 2	100	107	268	299
Exp 3	100	136	197	492
Avg	100	111.667	218.333	363.667

## Sheet: Fig 1D
% cells with >10 TIFs (BP1-TelC co-localizations); ATRXF/F MEFs + FokI-TRF1
FokI-TRF1:	DA		WT
	-Cre	+Cre	-Cre	+Cre		Sample	# replicates	# cells	Tukey's multiple comparisons test	Mean Diff.	95.00% CI of diff.	Significant?	Summary	Adjusted P Value
Exp 1	1.12	5.52	12.43	27.57		ATRX F/F + FokI-DA-TRF1	5	628	DA vs. DA+CRE	-3.647	-12.73 to 5.439	No	ns	0.6904
Exp 2		4.79	8.21	16.74		ATRX F/F + FokI-DA-TRF1 + Cre	4	608	DA vs. WT	-10.87	-18.29 to -3.451	Yes	**	0.0024
Exp 3	2.88	4.76	8.92	39.84		ATRX F/F + FokI-WT-TRF1	10	1385	DA vs. WT+CRE	-30.62	-38.04 to -23.20	Yes	****	<0.0001
Exp 4	4.17	7.87	19.69	28.13		ATRX F/F + FokI-WT-TRF1 + Cre	10	1418	DA+CRE vs. WT	-7.222	-15.23 to 0.7909	No	ns	0.088
Exp 5			7.94	36.52					DA+CRE vs. WT+CRE	-26.97	-34.99 to -18.96	Yes	****	<0.0001
Exp 6			14.68	36.36					WT vs. WT+CRE	-19.75	-25.81 to -13.69	Yes	****	<0.0001
Exp 7	1.45		18.56	31.62
Exp 8	0.82		13.28	34.04
Exp 9			12.88	39.68
Exp 10			12.98	36.59
Avg	2.088	5.735	12.957	32.709
Std Dev	1.40658	1.46607	4.00119	7.05301

## Sheet: Fig 1F
% cells >10 APBs (PML-TelC co-localizations); ATRXF/F MEFs + FokI-TRF1
FokI-TRF1:	DA		WT
	-Cre	+Cre	-Cre	+Cre		Sample	# replicates	# cells	Tukey's multiple comparisons test	Mean Diff.	95.00% CI of diff.	Significant?	Summary	Adjusted P Value
Exp 1	14.3	8.91	10.7	30.4		ATRX F/F + FokI-DA-TRF1	8	1076	DA vs. DA+CRE	-2.381	-12.48 to 7.713	No	ns	0.9162
Exp 2	4.5	9.3	14.29	26.15		ATRX F/F + FokI-DA-TRF1 + Cre	3	406	DA vs. WT	-0.5003	-7.573 to 6.572	No	ns	0.9974
Exp 3	10.1	18.9	6	26		ATRX F/F + FokI-WT-TRF1	10	1294	DA vs. WT+CRE	-23.69	-30.76 to -16.62	Yes	****	<0.0001
Exp 4	10.48		16.8	32.52		ATRX F/F + FokI-WT-TRF1 + Cre	10	1285	DA+CRE vs. WT	1.881	-7.934 to 11.70	No	ns	0.9524
Exp 5	12.1		10.53	23.72					DA+CRE vs. WT+CRE	-21.31	-31.13 to -11.49	Yes	****	<0.0001
Exp 6	12.15		7.87	40.34					WT vs. WT+CRE	-23.19	-29.86 to -16.52	Yes	****	<0.0001
Exp 7	3.67		4.8	33.87
Exp 8			8.41	39.84
Exp 9			13.43	36.67
Exp 10	12.61		12.06	47.29
Avg	9.98875	12.37	10.489	33.68
Std Dev	3.87101	5.65851	3.78795	7.47959

## Sheet: Fig 1H
% chromosome ends with telomere exchanges; ATRXF/F MEFs + FokI-TRF1
	% telomere exchanges per metaphase spread
FokI-TRF1:	DA		WT
	-Cre	+Cre	-Cre	+Cre		Sample	# replicates	# spreads	Tukey's multiple comparisons test	Mean Diff.	95.00% CI of diff.	Significant?	Summary	Adjusted P Value
	2.09	1.42	5.79	8.45		ATRX F/F + FokI-DA-TRF1	8	61	DA vs. DA+CRE	-0.3977	-3.743 to 2.947	No	ns	0.9899
	1.28	2.7	3.57	1.83		ATRX F/F + FokI-DA-TRF1 + Cre	3	23	DA vs. WT	-2.434	-4.829 to -0.03993	Yes	*	0.0447
	1.2	2.56	1.75	1.88		ATRX F/F + FokI-WT-TRF1	8	70	DA vs. WT+CRE	-7.019	-9.398 to -4.640	Yes	****	<0.0001
	1.95	2.33	1.41	2.17		ATRX F/F + FokI-WT-TRF1 + Cre	8	72	DA+CRE vs. WT	-2.037	-5.322 to 1.249	No	ns	0.3781
	1.72	2.52	2.48	1.28					DA+CRE vs. WT+CRE	-6.622	-9.896 to -3.347	Yes	****	<0.0001
	1.71	1.21	3.5	2.34					WT vs. WT+CRE	-4.585	-6.880 to -2.290	Yes	****	<0.0001
	2.19	1.25	1.33	3.13
	1.79	1.36	1.19	2.22
	1.18	2.29	0.61	10.94
	1.18	5.3	5.56	2.55
	2.04	0.6	1.6	2.55
	1.93	0.59	6	3.45
	1.27	1.19	2.21	20.6
	1.81	1.3	4	9.84
	0	1.76	0.69	22.4
	0.68	0.61	2.16	12.71
	1.81	0.96	7.14	0
	0	0	1.38	2.34
	0	1.48	0.78	19.4
	1.19	0	9.18	7.65
	0	0.92	0	14
	0.68	1.47	0.85	11
	0.66	2.8	1.03	12.7
	1.46		0.82	1.95
	2.17		1.61	1.24
	0		0	3.6
	0		4.44	0
	0		7.75	0
	0		4.17	8.33
	0.71		2.75	7.08
	1.16		4.24	2.38
	1.56		0	2
	1.23		2.47	1.29
	0.6		0.87	4.13
	1.2		2	0.53
	0.66		1.45	3.08
	0		0.6	7.91
	1.69		5.79	2.27
	1.32		1.92	6.13
	0		1.46	4.61
	0.58		2.76	2.78
	2.03		1.91	1.23
	1.29		3.4	4.13
	0.57		4.44	5.61
	1.7		2.14	1.94
	2		3.15	4.39
	0		2.82	1.52
	0.64		1.78	1.27
	0.6		2.63	2.29
	1.15		1.41	2.67
	1.76		2.67	1.54
	1.16		1.27	2.76
	1.23		7.84	1.77
	2.34		9.09	4.49
	1.82		2.33	13.71
	2.4		1.22	20.2
	2.34		12.28	15.8
	1.69		7.41	22
	1.99		2.82	3.42
	2.89		3.42	6.34
	0.56		4.33	16.5
			3.77	14.4
			3.9	9.24
			5.41	34.2
			2.68	23.9
			2.47	29.6
			2.65	7.14
			31.5	13.5
			11.5	24.4
			2.47	25.2
				15.5
				26
Avg	1.19443	1.59217	3.62886	8.21389
Std Dev	0.775452	1.1439	4.26594	8.28301

## Sheet: Fig 1I
Number of ECTS per chromosome per metaphase spread; ATRXF/F MEFs + FokI-TRF1
FokI-TRF1:	DA		WT
	-Cre	+Cre	-Cre	+Cre		Sample	# replicates	# spreads	Tukey's multiple comparisons test	Mean Diff.	95.00% CI of diff.	Significant?	Summary	Adjusted P Value
	0.136	0.23	0.773	0.048		ATRX F/F + FokI-DA-TRF1	8	26	DA vs. DA+CRE	-0.02292	-0.1639 to 0.1180	No	ns	0.9747
	0.146	0.053	0.466	0.165		ATRX F/F + FokI-DA-TRF1 + Cre	3	26	DA vs. WT	-0.07452	-0.1924 to 0.04339	No	ns	0.3595
	0.046	0.125	0.844	0.368		ATRX F/F + FokI-WT-TRF1	8	65	DA vs. WT+CRE	-0.2245	-0.3419 to -0.1071	Yes	****	<0.0001
	0.153	0.057	0.175	0.27		ATRX F/F + FokI-WT-TRF1 + Cre	8	67	DA+CRE vs. WT	-0.05159	-0.1695 to 0.06632	No	ns	0.6686
	0.17	0.026	0.278	0.382					DA+CRE vs. WT+CRE	-0.2016	-0.3190 to -0.08419	Yes	****	<0.0001
	0.046	0.124	0.346	0.161					WT vs. WT+CRE	-0.15	-0.2385 to -0.06154	Yes	***	0.0001
	0.108	0	0.379	0.114
	0.092	0.039	0.148	0.198
	0.124	0.037	0.337	0.244
	0.069	0.085	0.221	0.333
	0.212	0.038	0.064	0.534
	0.034	0.048	0.093	0.264
	0.105	0.023	0.012	0.223
	0.108	0.085	0.152	0.667
	0.11	0.068	0.066	0.619
	0.081	0.114	0.034	0.412
	0.103	0.104	0.274	0.081
	0	0.114	0.198	0.605
	0.011	0.032	0.104	0.238
	0.013	0.088	0.105	0.122
	0	0.115	0.103	0.356
	0	0.205	0.473	0.25
	0	0.062	0.167	0.407
	0	0.263	0.011	0.595
	0	0.141	0.012	0.247
	0	0.187	0.1	0.651
			0.118	0.091
			0.095	0.091
			0.029	0.11
			0.056	0.14
			0.013	0.368
			0.025	0.273
			0.118	0.092
			0.034	0.09
			0.025	0.034
			0.013	0.023
			0.013	0.057
			0.067	0.058
			0.012	0.069
			0.013	0.179
			0.197	0.225
			0.054	0.714
			0	1.247
			0.5	0.57
			0.697	0.261
			0.026	0.244
			0.16	0.219
			0.051	0.548
			0.011	0.176
			0.026	0.077
			0.045	0.064
			0.023	0.024
			0	0.022
			0.026	0.011
			0.023	0.045
			0.009	0.012
			0.079	0.024
			0.063	0.348
			0.089	0.714
			0.05	0.747
			0.037	0.841
			0.051	0.28
			0.565	0.225
			0.163	0.438
			0	0.216
				0.438
				0.895
Avg	0.0718077	0.0947308	0.146323	0.296328
Std Dev	0.0635302	0.0670054	0.192478	0.256044

## Sheet: Fig 1K
G-circle amplification signals; ATRXF/F MEFs + FokI-TRF1
FokI-TRF1:		DA		WT
	U2OS	-Cre	+Cre	-Cre	+Cre		Sample	# replicates	Tukey's multiple comparisons test	Mean Diff.	95.00% CI of diff.	Significant?	Summary	Adjusted P Value
Exp 1	100	1.83	8.9	10.17	44.35		ATRX F/F + FokI-DA-TRF1	4	U2OS vs. DA	96.23	83.17 to 109.3	Yes	****	<0.0001
Exp 2	100	2.52	7.11	16.36	33.93		ATRX F/F + FokI-DA-TRF1 + Cre	4	U2OS vs. DA+CRE	93.9	80.84 to 107.0	Yes	****	<0.0001
Exp 3	100	5.79	5.04	18.34	23.1		ATRX F/F + FokI-WT-TRF1	4	U2OS vs. WT	87.58	74.52 to 100.6	Yes	****	<0.0001
Exp 4	100	4.94	3.35	4.82	18.79		ATRX F/F + FokI-WT-TRF1 + Cre	4	U2OS vs. WT+CRE	69.96	56.90 to 83.01	Yes	****	<0.0001
									DA vs. DA+CRE	-2.33	-15.39 to 10.73	No	ns	0.9801
Avg	100	3.77	6.1	12.4225	30.0425				DA vs. WT	-8.653	-21.71 to 4.404	No	ns	0.2921
Std Dev		1.8952	2.41842	6.14797	11.4693				DA vs. WT+CRE	-26.27	-39.33 to -13.22	Yes	***	0.0001
									DA+CRE vs. WT	-6.323	-19.38 to 6.734	No	ns	0.5806
									DA+CRE vs. WT+CRE	-23.94	-37.00 to -10.89	Yes	***	0.0004
									WT vs. WT+CRE	-17.62	-30.68 to -4.563	Yes	**	0.0063

## Sheet: Fig 2C
Chromosome 10 Subtelomere/Arm doublets
	% Subtelomere doublets				% Arm doublets
	ATRXF/F		ATRXF/y		ATRXF/F		ATRXF/y
	-Cre	+Cre	-Cre	+Cre	-Cre	+Cre	-Cre	+Cre		Sample	# replicates	Statistical comparison (2-tailed, unpaired t test)	p value	t value	df
	15.4	40	21.3	38.5	22	16.9	20.9	22.1		ATRX F/F	2	ATRX F/F -Cre vs + Cre, telomere doublets	0.0089	4.617	4
	24.1	42.3	21.4	50.5	21.1	19.4	16.4	19.3		ATRX F/F + Cre	4	ATRX F/y -Cre vs + Cre, telomere doublets	<0.0001	10.43	8
		45.1	17.9	43.3		22.4	10.7	7.9		ATRX F/y	4	ATRX F/F -Cre vs + Cre, arm doublets	0.3084	1.166	4
		33.9	22.8	41.8		11.9	21.2	22.3		ATRX F/y + Cre	6	ATRX F/y -Cre vs + Cre, arm doublets	0.7818	0.2864	8
				43.4				21.6
				45.5				16.5
Avg	19.75	40.325	20.85	43.8333	21.55	17.65	17.3	18.2833
SEM	4.35	2.38201			0.45	2.22205
Std Dev			2.08247	4.00683			4.91732	5.54488

## Sheet: Fig 2F
Chromosome 10 Subtelomere/Arm doublets
	% Subtelomere doublets				% Arm doublets
	ATRXF/y				ATRXF/y
	-Cre	+Cre	+shSA1	+shSA1/Cre	-Cre	+Cre	+shSA1	+shSA1/Cre		Sample	# replicates	Tukey's multiple comparisons test	Mean Diff.	95.00% CI of diff.	Significant?	Summary	Adjusted P Value
	22.8	45.5	43.5	45.5	21.2	16.5	25.5	28.4		ATRX F/y	2	-Cre vs. +Cre, telomere doublets	-24.05	-35.22 to -12.88	Yes	**	0.0012
	17.9	43.3	49.8	44.3	10.7	7.9	25.3	25.7		ATRX F/y + Cre	2	-Cre vs. +shSA1, telomere doublets	-24.68	-34.88 to -14.49	Yes	***	0.0007
			41.8	49.1			9.2	10.1		ATRX F/y + shSA1	3	-Cre vs. +shSA1/Cre, telomere doublets	-25.95	-36.14 to -15.76	Yes	***	0.0005
										ATRX F/y + Cre + shSA1	3	+shSA1 vs. +Cre, telomere doublets	0.6333	-9.560 to 10.83	No	ns	0.9961
Avg	20.35	44.4	45.0333	46.3	15.95	12.2	20	21.4				+CRE vs. +shSA1/Cre, telomere doublets	-1.9	-12.09 to 8.294	No	ns	0.9135
SEM	2.45	1.1	2.43333	1.44222	5.25	4.3	5.40031	5.70351				+shSA1 vs. +shSA1/CRE, telomere doublets	-1.267	-10.38 to 7.851	No	ns	0.9606
												-Cre vs. +Cre, arm doublets	3.75	-26.64 to 34.14	No	ns	0.9716
												-Cre vs. +shSA1, arm doublets	-4.05	-31.79 to 23.69	No	ns	0.9548
												-Cre vs. +shSA1/Cre, arm doublets	-5.45	-33.19 to 22.29	No	ns	0.901
												+shSA1 vs. +Cre, arm doublets	7.8	-19.94 to 35.54	No	ns	0.7691
												+CRE vs. +shSA1/Cre, arm doublets	-9.2	-36.94 to 18.54	No	ns	0.6767
												+shSA1 vs. +shSA1/CRE, arm doublets	-1.4	-26.21 to 23.41	No	ns	0.9971

## Sheet: Fig 2H
Chromosome 4 Subtelomere/Arm doublets
	% Subtelomere doublets
	HeLa 1.3	RPE hTERT SV40	BJ hTERT SV40	HCT116	HT1080-2	JFCF6/T.1M	JFCF6/T.1Q	JFCF6/T.1R	U2OS	Met4a	Sk-Lu-1	IIICF/c	IIICF/T.A6	IIICF/T.B3	WI38-VA13/2RA	GM847	Susm-1	SaOS	LFS-05F-24
Exp 1	8.5					9.7		28.6	31.8	16.5
Exp 2	8.4					15.8			25.8		15.8			15.9	12.3
Exp 3	8.9					20.2		27.2	33.5	5.4	13.8			21.8	15.7
Exp 4		9.45	15.5			12.8		25.7		11.6				28.6	23.4
Exp 5		12.6	20.1	10.3	15.6
Exp 6		11.4	12.9	9.3	17.6
Exp 7	16	9.3		10	14.3	19.3	28.2				18.4	26.1	23.4	27.1	17.2	16.3	18.5	24.7	26.8
Exp 8	6.8		20				19.3			13.2		15.2	16	18.5		16.2	19.2	25.8	20.3
Exp 9	5.83						19.8								11.5	12.6	20.3
Exp 10	5.57											11.76	7.34					19.34	22
Avg	8.57143	10.6875	17.125	9.86667	15.8333	15.56	22.4333	27.1667	30.3667	11.675	16	17.6867	15.58	22.38	16.02	15.0333	19.3333	23.28	23.0333
Std Dev	3.53525	1.59393	3.5406	0.51316	1.66233	4.40261	5.00033	1.45029	4.04516	4.6543	2.30651	7.48642	8.03823	5.43939	4.74942	2.10792	0.907377	3.45618	3.37095
	% Arm doublets
	HeLa 1.3	RPE hTERT SV40	BJ hTERT SV40	HCT116	HT1080-2	JFCF6/T.1M	JFCF6/T.1Q	JFCF6/T.1R	U2OS	Met4a	Sk-Lu-1	IIICF/c	IIICF/T.A6	IIICF/T.B3	WI38-VA13/2RA	GM847	Susm-1	SaOS	LFS-05F-24
Exp 1	17.4					12.1		21.6	23.3	10.7	21.1
Exp 2	11.7					10.1			15.2		16.7			13.9	11.5
Exp 3	11.7					11.8		12.9	15	10.1	9.1			11.3	8.1
Exp 4		20.2	19.9			10.3		12.8		14.3				12.4	21.3
Exp 5		19.2	17.8	12.4	21.7
Exp 6		15.7	21.7	18.4	17.8
Exp 7	19.3	19.3		12.4	17.6	9.5	16.9				11.9	15.8	13.4	15.7	20	18.9	21.2	15.1	20.1
Exp 8	9.7		13.5				18.9			12.1		13.5	8.6	12.4		8.8	11	14.5	7.2
Exp 9	16.5						17.9								18.3	15.2	20.5
Exp 10	7.51											7.59	9.54					9.09	12.44
Avg	13.4014	18.6	18.225	14.4	19.0333	10.76	17.9	15.7667	17.8333	11.8	14.7	12.2967	10.5133	13.14	15.84	14.3	17.5667	12.8967	13.2467
Std Dev	4.37001	1.98494	3.53023	3.4641	2.31157	1.13049	1	5.05206	4.73533	1.86548	5.29654	4.23521	2.54372	1.70382	5.74265	5.10979	5.69766	3.31029	6.48772
	Sample	# replicates	Dunnett's multiple comparisons test			Mean Diff.	95.00% CI of diff.	Significant?	Summary	Adjusted P Value
	HeLa 1.3	7	all tel+ vs. HeLa 1.3, telomere doublets			2.841	-2.840 to 8.522	No	ns	0.9186
	BJ hTERT SV40	4	all tel+ vs. BJ hTERT SV40, telomere doublets			-5.713	-12.80 to 1.373	No	ns	0.2415
	RPE-1 SV40	4	all tel+ vs. RPE hTERT SV40, telomere doublets			0.725	-6.361 to 7.811	No	ns	0.9997
	HCT116	3	all tel+ vs. HCT116, telomere doublets			1.546	-6.464 to 9.555	No	ns	0.9994
	HT1080	3	all tel+ vs. HT1080, telomere doublets			-4.421	-12.43 to 3.589	No	ns	0.8317
	JFCF-6/T.1M	5	all tel+ vs. JFCF6/T.1M, telomere doublets			-4.148	-10.62 to 2.321	No	ns	0.6186
	JFCF-6/T.1Q	3	all tel+ vs. JFCF6/T.1Q, telomere doublets			-11.02	-19.03 to -3.011	Yes	**	0.001
	JFCF-6/T.1R	3	all tel+ vs. JFCF6/T.1R, telomere doublets			-15.75	-23.76 to -7.745	Yes	****	<0.0001
	IIICF/c	3	all tel+ vs. IIICF/c, telomere doublets			-6.274	-14.28 to 1.735	No	ns	0.2825
	IIICF-T/A6	3	all tel+ vs. IIICF/T.A6, telomere doublets			-4.168	-12.18 to 3.842	No	ns	0.889
	IIICF-T/B3	5	all tel+ vs. IIICF/T.B3, telomere doublets			-10.97	-17.44 to -4.499	Yes	****	<0.0001
	LFS-05F-24	3	all tel+ vs. LFS-05F-24, telomere doublets			-11.62	-19.63 to -3.611	Yes	***	0.0004
	GM847	3	all tel+ vs. GM847, telomere doublets			-3.621	-11.63 to 4.389	No	ns	0.9671
	U2OS	3	all tel+ vs. U2OS, telomere doublets			-18.95	-26.96 to -10.94	Yes	****	<0.0001
	SaOS	3	all tel+ vs. SaOS, telomere doublets			-11.87	-19.88 to -3.858	Yes	***	0.0003
	WI38-VA13/2RA	5	all tel+ vs. WI38-VA13/2RA, telomere doublets			-4.608	-11.08 to 1.861	No	ns	0.4363
	MeT-4A	4	all tel+ vs. Met4a, telomere doublets			-0.2625	-7.348 to 6.823	No	ns	>0.9999
	SK-LU-1	3	all tel+ vs. Sk-Lu-1, telomere doublets			-4.588	-12.60 to 3.422	No	ns	0.7878
	SUSM-1	3	all tel+ vs. Susm-1, telomere doublets			-7.921	-15.93 to 0.08874	No	ns	0.0553
			all tel+ vs. HeLa 1.3, arm doublets			2.856	-2.583 to 8.295	No	ns	0.8766
			all tel+ vs. BJ hTERT SV40, arm doublets			-1.967	-8.766 to 4.832	No	ns	0.999
			all tel+ vs. RPE hTERT SV40, arm doublets			-2.342	-9.141 to 4.457	No	ns	0.9949
			all tel+ vs. HCT116, arm doublets			1.858	-5.835 to 9.550	No	ns	0.9992
			all tel+ vs. HT1080, arm doublets			-2.776	-10.47 to 4.917	No	ns	0.9944
			all tel+ vs. JFCF6/T.1M, arm doublets			5.498	-0.7041 to 11.70	No	ns	0.1317
			all tel+ vs. JFCF6/T.1Q, arm doublets			-1.642	-9.335 to 6.050	No	ns	0.9993
			all tel+ vs. JFCF6/T.1R, arm doublets			0.491	-7.201 to 8.183	No	ns	0.9998
			all tel+ vs. IIICF/c, arm doublets			3.961	-3.731 to 11.65	No	ns	0.8932
			all tel+ vs. IIICF/T.A6, arm doublets			5.744	-1.948 to 13.44	No	ns	0.3543
			all tel+ vs. IIICF/T.B3, arm doublets			3.118	-3.084 to 9.319	No	ns	0.9112
			all tel+ vs. LFS-05F-24, arm doublets			3.011	-4.681 to 10.70	No	ns	0.9884
			all tel+ vs. GM847, arm doublets			1.958	-5.735 to 9.650	No	ns	0.9991
			all tel+ vs. U2OS, arm doublets			-1.576	-9.268 to 6.117	No	ns	0.9994
			all tel+ vs. SaOS, arm doublets			3.361	-4.331 to 11.05	No	ns	0.9752
			all tel+ vs. WI38-VA13/2RA, arm doublets			0.4176	-5.784 to 6.619	No	ns	0.9998
			all tel+ vs. Met4a, arm doublets			4.458	-2.341 to 11.26	No	ns	0.5762
			all tel+ vs. Sk-Lu-1, arm doublets			1.558	-5.241 to 8.357	No	ns	0.9993
			all tel+ vs. Susm-1, arm doublets			-1.309	-9.001 to 6.383	No	ns	0.9995

[truncated: 35 more sheets: Fig 2J, Fig 3D, Fig 3E, Fig 4C, Fig 4E, Fig 4G, Fig 5C, Fig 5E, Fig 5G, Fig 6C, Fig 6E, Fig 6G, Fig 6H, Fig S1B, Fig S1D, Fig S1E, Fig S1F, Fig S1G, Fig S2C, Fig S2F …]
